# Supplementary material for: Identification of Potential Genes in Pathogenesis and Diagnostic Value Analysis of Partial Androgen Insensitivity Syndrome Using Bioinformatics Analysis
Source: Front Endocrinol (Lausanne). 2021 Nov 18;12:731107. doi: 10.3389/fendo.2021.731107 (PMC8637961; doi:10.3389/fendo.2021.731107)
Supplement: Supplementary file 1 [file Table_1.xlsx]

## Sheet: sheet
Supplemental Table 1 Differentially expressed genes between AIS patients and normal individuals
Gene symbol	Log(Fold change)	AveExpr	t	P.Value	Gene title
Upregulated genes
GP9	4.04581	3.20759	6.51552	0.000404176	glycoprotein IX platelet
TUBB1	3.86782	7.12331	5.84876	0.000754723	tubulin beta 1 class VI
TREML1	3.81718	3.77999	3.73533	0.00798355	triggering receptor expressed on myeloid cells like 1
CAVIN2	3.55552	5.99405	5.25315	0.00137866	caveolae associated protein 2
PF4	3.40751	6.88782	4.90399	0.00200532	platelet factor 4
CELF2-AS1	3.35229	3.12743	2.62967	0.0354523	CELF2 antisense RNA 1
C2orf88	3.27797	4.69514	4.22651	0.00435779	chromosome 2 open reading frame 88
ITGB3	3.108	4.51013	3.42838	0.0118725	integrin subunit beta 3
CCDC39	3.10563	5.53652	4.35283	0.00375146	coiled-coil domain containing 39
PPBP	3.07412	6.95752	4.28886	0.00404595	pro-platelet basic protein
GP1BB	2.98918	5.01525	4.1265	0.00491492	glycoprotein Ib platelet beta subunit
GNG11	2.98446	4.77524	3.79571	0.00739642	G protein subunit gamma 11
ZRANB2-AS1	2.97285	2.80262	4.04455	0.00543025	ZRANB2 antisense RNA 1
CTTN	2.95134	2.80152	4.53014	0.00305214	cortactin
ESRG	2.9485	3.2563	2.93523	0.0231075	embryonic stem cell related (non-protein coding)
PCSK6	2.93552	2.91663	3.79017	0.00744828	proprotein convertase subtilisin/kexin type 6
BSN	2.86933	1.43466	6.83055	0.000305956	bassoon presynaptic cytomatrix protein
TMEM40	2.80546	2.83161	3.95243	0.00608168	transmembrane protein 40
DNM1P46	2.73518	2.88683	3.72077	0.0081327	dynamin 1 pseudogene 46
PDE5A	2.66759	2.86269	4.87388	0.00207279	phosphodiesterase 5A
SPARC	2.65453	7.08515	3.8114	0.00725168	secreted protein acidic and cysteine rich
ABLIM3	2.65374	3.08528	2.7898	0.0282918	actin binding LIM protein family member 3
KCNJ2	2.65215	3.11181	3.52866	0.0104128	potassium voltage-gated channel subfamily J member 2
USP32P2	2.6432	6.6158	3.49578	0.0108687	ubiquitin specific peptidase 32 pseudogene 2
MEF2B	2.63309	2.61742	2.41097	0.0484317	myocyte enhancer factor 2B
HIST1H2BH	2.62591	2.96602	3.08166	0.0188963	histone cluster 1 H2B family member h
SHANK1	2.61388	1.8372	3.45267	0.0114997	SH3 and multiple ankyrin repeat domains 1
ARHGAP6	2.57478	3.00035	4.3294	0.00385647	Rho GTPase activating protein 6
CLU	2.57248	6.78616	4.63968	0.0026931	clusterin
KCNIP4	2.55856	2.5251	2.40086	0.0491391	potassium voltage-gated channel interacting protein 4
GP1BA	2.52654	3.79483	7.39561	0.000190256	glycoprotein Ib platelet alpha subunit
ITGA2B	2.52251	6.04409	3.63675	0.00905488	integrin subunit alpha 2b
LOC101928100	2.4717	3.095	2.71191	0.031563	uncharacterized LOC101928100
MPIG6B	2.46044	4.89463	4.52161	0.00308225	megakaryocyte and platelet inhibitory receptor G6b
MYLK	2.45069	3.47222	4.34268	0.00379654	myosin light chain kinase
TDRD6	2.42502	5.60559	4.60773	0.00279274	tudor domain containing 6
POLR2J2	2.42179	7.51121	5.01417	0.00177851	RNA polymerase II subunit J2
GP6	2.41899	1.86392	3.96081	0.00601903	glycoprotein VI platelet
BEND3P3	2.40927	3.26411	4.69381	0.00253322	BEN domain containing 3 pseudogene 3
FMN1	2.31032	6.42966	3.06068	0.0194458	formin 1
SMAD6	2.29367	1.68075	4.40202	0.00354111	SMAD family member 6
PPFIA4	2.26719	2.85819	2.72665	0.0309144	PTPRF interacting protein alpha 4
NEB	2.2663	3.44422	3.19662	0.0161677	nebulin
HSD17B3	2.24426	1.12213	6.46059	0.000424727	hydroxysteroid 17-beta dehydrogenase 3
MYL9	2.23771	4.67264	2.58931	0.0375418	myosin light chain 9
2021-03-14	2.23149	2.37122	2.91935	0.0236209	membrane associated ring-CH-type finger 14
ZNF462	2.21968	1.10984	4.27973	0.00409004	zinc finger protein 462
PSD3	2.206	2.19732	3.0102	0.0208385	pleckstrin and Sec7 domain containing 3
SOGA1	2.16542	5.48546	3.81959	0.00717732	suppressor of glucose, autophagy associated 1
MAGOH2P	2.15416	1.4043	3.3735	0.0127642	mago homolog 2, pseudogene
FAM157C	2.13352	7.90024	3.19431	0.0162182	family with sequence similarity 157 member C (non-protein coding)
NCR3LG1	2.12937	4.19258	2.47717	0.0440494	natural killer cell cytotoxicity receptor 3 ligand 1
TNFSF15	2.11588	2.23504	3.34027	0.0133394	TNF superfamily member 15
CMTM5	2.10906	2.82569	3.35475	0.0130853	CKLF like MARVEL transmembrane domain containing 5
KIAA0754	2.09253	3.68144	2.79574	0.0280575	KIAA0754
SPRY3	2.09209	3.27895	3.61719	0.00928552	sprouty RTK signaling antagonist 3
TMTC1	2.092	4.41674	2.73155	0.0307021	transmembrane and tetratricopeptide repeat containing 1
MIR4697HG	2.07641	3.8522	2.65819	0.0340492	MIR4697 host gene
LOC100128398	2.06851	3.73729	4.04042	0.00545774	uncharacterized LOC100128398
C6orf201	2.06707	3.97594	3.54902	0.010141	chromosome 6 open reading frame 201
CRIPAK	2.05597	3.55842	2.66358	0.0337907	cysteine rich PAK1 inhibitor
MFAP3L	2.00684	3.70787	4.8099	0.00222474	microfibrillar associated protein 3 like
SLC26A8	2.00568	1.67426	4.68723	0.00255209	solute carrier family 26 member 8
ZBTB37	1.99304	7.44473	3.57018	0.00986656	zinc finger and BTB domain containing 37
ANKRD36BP1	1.9921	4.60657	2.91447	0.023781	ankyrin repeat domain 36B pseudogene 1
LINC01247	1.98635	2.22424	6.10357	0.000590979	long intergenic non-protein coding RNA 1247
FIGNL2	1.97064	2.08195	2.8326	0.0266489	fidgetin like 2
GRAPL	1.95804	5.02725	2.75033	0.0299022	GRB2 related adaptor protein like
FAM177B	1.94776	1.4925	3.46137	0.0113692	family with sequence similarity 177 member B
DNM3	1.93437	2.92863	3.99401	0.00577755	dynamin 3
C8orf31	1.92981	2.72873	2.58493	0.0377761	chromosome 8 open reading frame 31
HCG27	1.91824	3.2532	4.48642	0.00321002	HLA complex group 27 (non-protein coding)
TNFRSF11A	1.91742	3.18805	5.05622	0.00169961	TNF receptor superfamily member 11a
TSPAN9	1.89593	2.04229	2.79337	0.0281509	tetraspanin 9
ZFHX3	1.8876	7.69914	3.05524	0.0195908	zinc finger homeobox 3
SYNM	1.87689	4.54273	2.52574	0.0410976	synemin
PRLR	1.87385	4.18013	3.48354	0.011044	prolactin receptor
DST	1.87085	6.04683	3.01745	0.0206322	dystonin
GOLGA8K	1.86382	4.10365	4.37329	0.00366235	golgin A8 family member K
DNAJB13	1.8501	7.18532	2.63732	0.0350698	DnaJ heat shock protein family (Hsp40) member B13
AFF2	1.84165	3.62528	3.03238	0.0202138	AF4/FMR2 family member 2
LRRN1	1.84126	2.10898	3.43655	0.0117456	leucine rich repeat neuronal 1
SPDYE3	1.84126	2.21066	3.1738	0.0166738	speedy/RINGO cell cycle regulator family member E3
IKZF2	1.82797	7.25839	3.68546	0.00850709	IKAROS family zinc finger 2
SSPO	1.82709	4.08129	2.62302	0.0357876	SCO-spondin
UBXN7	1.80436	6.62444	3.08356	0.0188475	UBX domain protein 7
COLEC12	1.79838	2.22273	2.99932	0.0211524	collectin subfamily member 12
PRKAR2B	1.79799	6.5424	3.51948	0.010538	protein kinase cAMP-dependent type II regulatory subunit beta
LOC103344931	1.79757	4.95315	4.4262	0.00344258	uncharacterized LOC103344931
LOC100130357	1.78584	3.86072	3.03142	0.0202405	uncharacterized LOC100130357
REL	1.78285	8.77377	2.78276	0.0285722	REL proto-oncogene, NF-kB subunit
RNF39	1.78207	1.75951	2.9835	0.0216181	ring finger protein 39
LOC100132062	1.77351	6.7634	3.28217	0.0144131	uncharacterized LOC100132062
KCNJ1	1.77011	2.21824	2.56634	0.0387877	potassium voltage-gated channel subfamily J member 1
SBSPON	1.76926	2.68351	3.55865	0.0100151	somatomedin B and thrombospondin type 1 domain containing
SYN1	1.7654	2.33324	2.69431	0.0323557	synapsin I
RGS6	1.76365	1.97846	2.71418	0.031462	regulator of G-protein signaling 6
KMT2D	1.74598	10.1395	3.63112	0.00912057	lysine methyltransferase 2D
SPOCK1	1.74188	3.46971	2.53585	0.0405094	SPARC/osteonectin, cwcv and kazal like domains proteoglycan 1
AANAT	1.73687	4.62321	2.71272	0.0315267	aralkylamine N-acetyltransferase
GNAZ	1.73483	4.05168	2.73511	0.0305488	G protein subunit alpha z
GPR75	1.72413	3.33967	3.08479	0.0188159	G protein-coupled receptor 75
ESAM	1.72266	6.54906	5.04442	0.00172135	endothelial cell adhesion molecule
CMYA5	1.7164	1.19276	3.60002	0.00949335	cardiomyopathy associated 5
KBTBD6	1.70999	4.25957	2.71097	0.0316048	kelch repeat and BTB domain containing 6
TRIM56	1.70699	8.98678	4.42064	0.00346495	tripartite motif containing 56
LRRC34	1.69826	4.53054	3.38993	0.01249	leucine rich repeat containing 34
ZNF702P	1.68271	3.32684	2.87738	0.0250373	zinc finger protein 702, pseudogene
LENG8	1.67735	10.0529	2.88847	0.0246545	leukocyte receptor cluster member 8
MFSD4A	1.67338	3.13382	6.97534	0.000270109	major facilitator superfamily domain containing 4A
FAM184B	1.66693	6.42858	3.54834	0.0101499	family with sequence similarity 184 member B
LOC100652999	1.65784	5.89129	2.97416	0.0218982	uncharacterized LOC100652999
FER	1.65757	5.86609	4.06107	0.00532177	FER tyrosine kinase
PSMD6-AS2	1.65608	5.06258	2.4295	0.0471616	PSMD6 antisense RNA 2
FAM218A	1.65516	1.58735	2.63986	0.0349438	family with sequence similarity 218 member A
FSTL1	1.65033	2.93008	2.45112	0.0457224	follistatin like 1
ARL10	1.64939	3.5533	5.47746	0.00109302	ADP ribosylation factor like GTPase 10
LINC01089	1.64915	7.64601	2.44957	0.0458242	long intergenic non-protein coding RNA 1089
HIPK2	1.64872	9.24154	4.07718	0.00521821	homeodomain interacting protein kinase 2
LOC101928118	1.64735	2.55285	3.13288	0.017624	uncharacterized LOC101928118
PCF11-AS1	1.64706	2.75043	3.28014	0.0144524	PCF11 antisense RNA 1
CC2D2A	1.6452	3.54873	2.71721	0.0313282	coiled-coil and C2 domain containing 2A
HIST1H2AE	1.64072	2.34727	4.48227	0.00322547	histone cluster 1 H2A family member e
POU5F1P3	1.63607	2.93109	2.89645	0.0243831	POU class 5 homeobox 1 pseudogene 3
LINC00173	1.63482	3.29189	2.49595	0.042883	long intergenic non-protein coding RNA 173
PEAK1	1.63288	7.61629	4.63058	0.00272108	pseudopodium enriched atypical kinase 1
PFN1P2	1.63285	4.22481	2.90673	0.0240378	profilin 1 pseudogene 2
BRWD3	1.63251	7.88093	3.46621	0.0112973	bromodomain and WD repeat domain containing 3
PLCD4	1.62865	2.67179	6.69129	0.000345593	phospholipase C delta 4
CDC42EP2	1.61936	6.33005	5.14432	0.00154671	CDC42 effector protein 2
SPEN	1.61855	10.0904	2.86182	0.0255853	spen family transcriptional repressor
ZNF81	1.61811	5.78635	3.05088	0.019708	zinc finger protein 81
ZC3H12C	1.61446	4.65792	3.185	0.0164232	zinc finger CCCH-type containing 12C
IFI44L	1.61065	9.54607	2.60714	0.0366032	interferon induced protein 44 like
NBPF10	1.6098	8.7189	3.00286	0.0210497	NBPF member 10
DDX11L1	1.60675	2.28459	2.58289	0.0378855	DEAD/H-box helicase 11 like 1
NHS	1.60303	5.2926	3.012	0.020787	NHS actin remodeling regulator
FGD6	1.60168	6.76698	4.21035	0.00444289	FYVE, RhoGEF and PH domain containing 6
MTRNR2L8	1.60165	1.89746	2.74295	0.0302137	MT-RNR2-like 8
HIST1H2AC	1.60031	7.16703	3.47079	0.0112298	histone cluster 1 H2A family member c
ZNF117	1.59632	6.93988	3.40209	0.0122911	zinc finger protein 117
JRK	1.59383	6.12306	2.80864	0.0275556	Jrk helix-turn-helix protein
CCR1	1.58872	8.81212	3.07012	0.0191965	C-C motif chemokine receptor 1
MMRN1	1.58369	3.61944	2.97157	0.0219765	multimerin 1
SLC5A3	1.57405	6.99091	3.14611	0.0173106	solute carrier family 5 member 3
LINC00654	1.57228	2.65541	5.23185	0.00140986	long intergenic non-protein coding RNA 654
CEACAM8	1.56379	1.44591	2.58225	0.0379201	carcinoembryonic antigen related cell adhesion molecule 8
LINC01410	1.56116	7.28954	2.71325	0.0315032	long intergenic non-protein coding RNA 1410
SPDYE2	1.56113	9.28534	3.372	0.0127897	speedy/RINGO cell cycle regulator family member E2
CXorf67	1.5596	1.44388	2.4963	0.0428612	chromosome X open reading frame 67
BICRA	1.55106	7.57215	3.7282	0.00805626	BRD4 interacting chromatin remodelling complex associated protein
RAPH1	1.55072	4.9526	2.40943	0.0485388	Ras association (RalGDS/AF-6) and pleckstrin homology domains 1
GRIP2	1.54487	1.86907	2.70339	0.031944	glutamate receptor interacting protein 2
LOC100996351	1.54418	2.08282	2.66645	0.0336538	uncharacterized LOC100996351
LOC102723968	1.54391	2.29713	2.43058	0.0470884	uncharacterized LOC102723968
SESN3	1.53843	8.51802	2.41207	0.048355	sestrin 3
UBR5-AS1	1.53468	4.24746	4.45304	0.00333669	UBR5 antisense RNA 1
LINC01356	1.53302	0.766509	5.02137	0.0017647	long intergenic non-protein coding RNA 1356
TTC28	1.53105	4.87816	3.21946	0.0156778	tetratricopeptide repeat domain 28
KCNAB1	1.53033	5.61909	2.57166	0.0384956	potassium voltage-gated channel subfamily A member regulatory beta subunit 1
GRIN2C	1.53029	1.10201	4.38294	0.00362113	glutamate ionotropic receptor NMDA type subunit 2C
NID1	1.52957	7.45277	3.86081	0.00681584	nidogen 1
TSSK2	1.52871	2.83656	3.86377	0.00679066	testis specific serine kinase 2
FNBP1L	1.52864	3.34684	3.44973	0.0115441	formin binding protein 1 like
ZNF697	1.52435	4.97724	2.55259	0.0395547	zinc finger protein 697
ITPRIPL2	1.51387	6.05535	2.43137	0.0470348	inositol 1,4,5-trisphosphate receptor interacting protein like 2
LOC100129940	1.5138	1.27553	3.05627	0.0195633	uncharacterized LOC100129940
VSIG10L	1.51161	2.76273	2.73445	0.0305774	V-set and immunoglobulin domain containing 10 like
LHX4-AS1	1.51	2.51374	2.70911	0.0316875	LHX4 antisense RNA 1
BMP7	1.50778	2.52594	2.91117	0.02389	bone morphogenetic protein 7
UBAP1L	1.50332	5.18112	2.75765	0.0295964	ubiquitin associated protein 1 like
CTDSPL	1.4994	4.64622	3.73143	0.00802319	CTD small phosphatase like
LINC00174	1.49469	5.02193	2.55834	0.0392319	long intergenic non-protein coding RNA 174
PTAR1	1.49427	8.5059	2.87137	0.0252477	protein prenyltransferase alpha subunit repeat containing 1
ERVV-1	1.48931	2.34474	2.39036	0.0498858	endogenous retrovirus group V member 1, envelope
CLCN4	1.48774	4.13656	3.44735	0.0115802	chloride voltage-gated channel 4
AHNAK	1.48323	13.5832	2.58529	0.0377564	AHNAK nucleoprotein
RPH3A	1.48186	6.89389	3.69497	0.00840449	rabphilin 3A
NCOR2	1.48065	10.1108	3.6216	0.00923297	nuclear receptor corepressor 2
TAOK1	1.48055	9.61545	2.74215	0.0302479	TAO kinase 1
NRGN	1.47496	9.88556	3.49135	0.0109318	neurogranin
TMOD2	1.47361	7.43401	3.72482	0.00809095	tropomodulin 2
ADAT3	1.47325	3.96765	2.4306	0.047087	adenosine deaminase, tRNA specific 3
CDS1	1.46904	2.46046	2.6349	0.0351902	CDP-diacylglycerol synthase 1
GJC2	1.46817	1.73041	2.81627	0.0272633	gap junction protein gamma 2
ZNF135	1.46578	2.92157	3.0442	0.0198893	zinc finger protein 135
ANKRD50	1.46458	6.78341	3.36163	0.0129666	ankyrin repeat domain 50
MAP3K7CL	1.46292	7.30847	3.25482	0.0149507	MAP3K7 C-terminal like
HOOK3	1.4625	8.44608	3.22694	0.0155209	hook microtubule tethering protein 3
ARSJ	1.46184	1.05814	2.862	0.0255789	arylsulfatase family member J
MINDY2	1.4616	7.11382	3.68811	0.00847832	MINDY lysine 48 deubiquitinase 2
DICER1	1.45136	9.38458	3.30319	0.0140143	dicer 1, ribonuclease III
GAL3ST4	1.45086	4.69677	2.79378	0.0281346	galactose-3-O-sulfotransferase 4
RPS16P5	1.44648	1.25716	2.40341	0.0489596	ribosomal protein S16 pseudogene 5
ARHGAP23	1.44403	3.04167	3.84841	0.00692239	Rho GTPase activating protein 23
ZNF469	1.44322	5.3599	3.52636	0.010444	zinc finger protein 469
LRRC37A6P	1.43696	3.62909	3.59663	0.00953489	leucine rich repeat containing 37 member A6, pseudogene
ZDBF2	1.43538	5.51816	2.56543	0.0388379	zinc finger DBF-type containing 2
PLEC	1.43095	11.5396	3.32801	0.0135585	plectin
CLCN5	1.42449	6.50295	2.5391	0.0403219	chloride voltage-gated channel 5
ARPIN	1.42038	6.85182	3.33948	0.0133534	actin-related protein 2/3 complex inhibitor
CMTM4	1.42009	5.41203	4.09322	0.00511735	CKLF like MARVEL transmembrane domain containing 4
HMBOX1	1.41839	9.05055	2.43212	0.0469847	homeobox containing 1
C15orf62	1.41203	4.54768	3.963	0.00600274	chromosome 15 open reading frame 62
ZKSCAN1	1.41105	8.61415	4.29814	0.00400167	zinc finger with KRAB and SCAN domains 1
NPFF	1.41068	2.64219	2.51577	0.0416864	neuropeptide FF-amide peptide precursor
TULP4	1.40601	6.7289	3.229	0.015478	tubby like protein 4
BRCA2	1.40585	4.76184	2.56813	0.0386894	BRCA2, DNA repair associated
TAS2R19	1.39702	1.22877	2.62445	0.0357151	taste 2 receptor member 19
KRBA2	1.39673	3.29234	2.72423	0.0310198	KRAB-A domain containing 2
BDP1	1.39518	8.74288	3.32085	0.0136883	B double prime 1, subunit of RNA polymerase III transcription initiation factor IIIB
SMG1	1.3909	10.3114	3.17642	0.0166147	SMG1, nonsense mediated mRNA decay associated PI3K related kinase
TMEM9B-AS1	1.38454	6.34137	2.54106	0.0402096	TMEM9B antisense RNA 1
USF3	1.38449	8.22291	2.5571	0.0393011	upstream transcription factor family member 3
LINC00997	1.38351	7.14173	3.22491	0.0155633	long intergenic non-protein coding RNA 997
MAFK	1.38311	7.30797	3.74434	0.00789282	MAF bZIP transcription factor K
AKAP11	1.38281	8.68783	3.22907	0.0154764	A-kinase anchoring protein 11
KCTD12	1.38006	10.4012	3.45111	0.0115233	potassium channel tetramerization domain containing 12
OR2A20P	1.37769	3.91311	3.77063	0.00763436	olfactory receptor family 2 subfamily A member 20 pseudogene
RBM12B	1.37549	6.33363	3.87873	0.00666486	RNA binding motif protein 12B
SLC36A1	1.37192	7.3925	3.27816	0.0144907	solute carrier family 36 member 1
STARD4-AS1	1.36867	3.06471	2.80656	0.0276359	STARD4 antisense RNA 1
LCOR	1.36748	7.82223	2.88373	0.0248176	ligand dependent nuclear receptor corepressor
CREB5	1.36618	7.73276	2.6863	0.0327234	cAMP responsive element binding protein 5
POM121C	1.36224	9.57811	4.13976	0.00483669	POM121 transmembrane nucleoporin C
FAM87B	1.36124	2.19527	2.52239	0.0412945	family with sequence similarity 87 member B
CBR4	1.36084	6.84004	3.7101	0.00824393	carbonyl reductase 4
LRRC58	1.36012	8.38164	4.56962	0.00291693	leucine rich repeat containing 58
IBA57	1.3585	5.37421	3.15731	0.01705	IBA57 homolog, iron-sulfur cluster assembly
MAFG	1.3578	7.2108	2.98642	0.0215314	MAF bZIP transcription factor G
KCNK6	1.35706	6.49251	3.66438	0.00873954	potassium two pore domain channel subfamily K member 6
VCAN	1.35592	13.3082	2.46451	0.0448545	versican
DUSP6	1.3545	9.80088	2.73166	0.0306974	dual specificity phosphatase 6
LINC01949	1.35167	2.76199	2.51654	0.0416404	long intergenic non-protein coding RNA 1949
FLJ42627	1.33878	7.2778	2.49339	0.0430399	uncharacterized LOC645644
NFAT5	1.33742	8.74191	2.66077	0.0339252	nuclear factor of activated T-cells 5
CHRFAM7A	1.33073	3.25868	3.64962	0.00890653	CHRNA7 (exons 5-10) and FAM7A (exons A-E) fusion
SHTN1	1.32907	8.7396	2.77209	0.0290029	shootin 1
ZNF850	1.32167	4.6212	3.28587	0.0143421	zinc finger protein 850
MLXIP	1.32133	9.77992	3.1376	0.0175114	MLX interacting protein
NHSL2	1.31997	8.7354	3.12831	0.0177339	NHS like 2
ITGAV	1.3181	6.30541	3.27314	0.0145882	integrin subunit alpha V
ROCK2	1.31755	7.37276	3.12156	0.0178971	Rho associated coiled-coil containing protein kinase 2
FBXL18	1.31678	6.13841	3.38492	0.0125729	F-box and leucine rich repeat protein 18
VPS9D1-AS1	1.31639	3.14932	2.92809	0.0233368	VPS9D1 antisense RNA 1
CELF1	1.31587	9.32684	3.24504	0.0151481	CUGBP Elav-like family member 1
PPM1L	1.31568	7.18865	3.35756	0.0130367	protein phosphatase, Mg2+/Mn2+ dependent 1L
CCDC186	1.30636	7.77795	3.71261	0.00821759	coiled-coil domain containing 186
ALG10B	1.30386	5.70413	3.44757	0.0115769	ALG10B, alpha-1,2-glucosyltransferase
PEX5L	1.30147	2.03783	2.63262	0.0353043	peroxisomal biogenesis factor 5 like
LILRA6	1.29699	7.87901	2.51414	0.041783	leukocyte immunoglobulin like receptor A6
KMT2C	1.29388	9.73531	2.65047	0.0344233	lysine methyltransferase 2C
ABCA1	1.29296	7.00091	2.82611	0.0268912	ATP binding cassette subfamily A member 1
PRR12	1.29129	9.11324	3.98266	0.00585891	proline rich 12
SELP	1.28867	3.68863	3.26748	0.0146992	selectin P
GCSHP3	1.28521	2.35692	2.64367	0.0347562	glycine cleavage system protein H pseudogene 3
PLXNA4	1.28491	5.89435	2.50975	0.0420461	plexin A4
TMEM184A	1.28418	6.00019	3.43528	0.0117653	transmembrane protein 184A
CHML	1.28382	7.17508	3.59321	0.00957713	CHM like, Rab escort protein 2
PROSER3	1.27741	6.27691	3.72064	0.00813409	proline and serine rich 3
CD93	1.27737	10.3695	3.34535	0.0132496	CD93 molecule
ETFBKMT	1.27605	2.68785	3.62077	0.00924286	electron transfer flavoprotein beta subunit lysine methyltransferase
CACNB2	1.27174	2.07676	2.99147	0.0213823	calcium voltage-gated channel auxiliary subunit beta 2
CYP1B1	1.26712	8.99194	3.47029	0.0112371	cytochrome P450 family 1 subfamily B member 1
GNB4	1.26641	8.14877	2.76604	0.0292499	G protein subunit beta 4
CLEC12A-AS1	1.26486	6.71112	3.09979	0.018435	CLEC12A antisense RNA 1
KDM4A-AS1	1.26446	2.34922	2.70412	0.0319112	KDM4A antisense RNA 1
POMK	1.26395	2.59454	2.9532	0.0225404	protein-O-mannose kinase
DLEU7	1.26391	4.16056	3.66241	0.00876166	deleted in lymphocytic leukemia, 7
UACA	1.26261	4.42989	2.50442	0.0423671	uveal autoantigen with coiled-coil domains and ankyrin repeats
CSAD	1.26156	7.41232	2.43325	0.0469081	cysteine sulfinic acid decarboxylase
ZKSCAN8	1.26049	7.99338	3.43721	0.0117356	zinc finger with KRAB and SCAN domains 8
EFCAB13	1.25746	7.42458	2.53941	0.040304	EF-hand calcium binding domain 13
PARP14	1.257	10.2573	2.56862	0.038662	poly(ADP-ribose) polymerase family member 14
KBTBD11	1.25553	7.11039	4.28534	0.00406287	kelch repeat and BTB domain containing 11
ADRB1	1.25519	1.48309	3.03227	0.0202169	adrenoceptor beta 1
SRCAP	1.25427	10.1769	3.51141	0.0106494	Snf2 related CREBBP activator protein
HIP1	1.25263	7.46411	2.71817	0.0312857	huntingtin interacting protein 1
TRPM5	1.25056	0.962147	3.81168	0.00724908	transient receptor potential cation channel subfamily M member 5
ZNF737	1.24325	6.4369	2.64196	0.0348401	zinc finger protein 737
CRYBG3	1.24303	7.62657	2.95838	0.0223799	crystallin beta-gamma domain containing 3
MEGF9	1.24234	10.5026	2.96818	0.0220795	multiple EGF like domains 9
TLN2	1.24052	2.74782	3.52847	0.0104155	talin 2
FAXDC2	1.2401	4.84315	2.89182	0.0245402	fatty acid hydroxylase domain containing 2
ANOS1	1.23965	3.20691	3.26331	0.0147816	anosmin 1
LRRC37A4P	1.23925	9.22589	2.40591	0.0487842	leucine rich repeat containing 37 member A4, pseudogene
TMEM181	1.2378	9.29209	2.52781	0.0409761	transmembrane protein 181
LINC01126	1.23766	2.15003	2.66196	0.033868	long intergenic non-protein coding RNA 1126
ATM	1.23666	10.8183	2.92268	0.0235121	ATM serine/threonine kinase
MGA	1.23614	8.48721	3.00191	0.0210775	MGA, MAX dimerization protein
MYO9A	1.23499	7.97248	3.16382	0.0169002	myosin IXA
UHMK1	1.23491	9.45479	3.65128	0.00888755	U2AF homology motif kinase 1
PPP1R12B	1.23453	6.99505	2.8582	0.0257146	protein phosphatase 1 regulatory subunit 12B
SMC1A	1.23373	9.35046	3.78159	0.00752935	structural maintenance of chromosomes 1A
MAML3	1.23053	7.41471	2.62613	0.0356305	mastermind like transcriptional coactivator 3
WDR31	1.22971	2.39929	2.42393	0.0475396	WD repeat domain 31
MAT2A	1.22955	9.75904	2.45564	0.0454276	methionine adenosyltransferase 2A
RASA4	1.2287	9.50672	4.5744	0.00290103	RAS p21 protein activator 4
CRTC1	1.22708	7.86976	3.64378	0.00897344	CREB regulated transcription coactivator 1
TMED8	1.22669	7.44903	3.14128	0.0174244	transmembrane p24 trafficking protein family member 8
ADORA1	1.22666	1.4708	2.67752	0.0331316	adenosine A1 receptor
NRG1	1.22609	6.32028	2.96099	0.0222995	neuregulin 1
TMEM86A	1.22551	4.21753	5.02699	0.00175402	transmembrane protein 86A
VPS13C	1.22499	10.1582	2.90574	0.0240708	vacuolar protein sorting 13 homolog C
GPATCH2L	1.22403	8.5282	2.6222	0.0358295	G-patch domain containing 2 like
UBE2Q2P1	1.22072	2.26066	3.26798	0.0146894	ubiquitin conjugating enzyme E2 Q2 pseudogene 1
IQCH-AS1	1.22043	4.75161	3.77864	0.00755741	IQCH antisense RNA 1
MNT	1.21774	8.22527	3.28632	0.0143335	MAX network transcriptional repressor
ACVR2B	1.21514	5.45828	2.94328	0.0228517	activin A receptor type 2B
MACF1	1.21458	10.8869	2.39002	0.0499101	microtubule-actin crosslinking factor 1
ZBTB8A	1.21371	2.65572	3.36036	0.0129884	zinc finger and BTB domain containing 8A
LOC101928429	1.21339	4.81457	3.2157	0.0157574	uncharacterized LOC101928429
APOL6	1.21298	10.1003	2.89731	0.0243539	apolipoprotein L6
ASXL2	1.2122	8.81595	2.48056	0.0438364	additional sex combs like 2, transcriptional regulator
HIVEP3	1.21118	8.05461	3.1114	0.0181462	human immunodeficiency virus type I enhancer binding protein 3
SNX29P2	1.20911	4.18423	5.50196	0.00106607	sorting nexin 29 pseudogene 2
SLC4A7	1.20757	7.65923	2.842	0.0263018	solute carrier family 4 member 7
LOC101927476	1.20752	3.28506	2.42935	0.0471711	uncharacterized LOC101927476
WDR88	1.20728	0.930853	3.04832	0.0197773	WD repeat domain 88
NFIC	1.20684	7.97913	2.87898	0.0249819	nuclear factor I C
CR1	1.20501	8.93171	2.62361	0.0357577	complement C3b/C4b receptor 1 (Knops blood group)
ATP7A	1.20343	6.58785	4.32704	0.00386723	ATPase copper transporting alpha
FRG1BP	1.20259	7.7757	3.96883	0.00595971	FSHD region gene 1 family member B, pseudogene
IL17RA	1.19764	10.6293	3.18894	0.0163362	interleukin 17 receptor A
ZNF106	1.19739	9.82983	2.5537	0.0394918	zinc finger protein 106
SAMD9	1.19651	9.06937	3.01652	0.0206585	sterile alpha motif domain containing 9
FN1	1.19518	2.79592	2.61436	0.0362298	fibronectin 1
RERE	1.1944	9.64396	2.452	0.0456649	arginine-glutamic acid dipeptide repeats
USP49	1.1935	6.01884	2.94786	0.0227073	ubiquitin specific peptidase 49
DAB2	1.19128	7.12491	3.40045	0.0123177	DAB2, clathrin adaptor protein
PRRG4	1.19043	6.02331	3.18347	0.0164571	proline rich and Gla domain 4
ITPR2	1.1884	8.57849	3.28582	0.014343	inositol 1,4,5-trisphosphate receptor type 2
CLN8	1.18683	6.71009	2.91408	0.023794	CLN8, transmembrane ER and ERGIC protein
MOB1B	1.18507	7.75987	2.6618	0.0338761	MOB kinase activator 1B
MBNL3	1.1844	8.54907	3.4039	0.0122618	muscleblind like splicing regulator 3
CRISPLD2	1.1835	8.0479	2.56956	0.0386106	cysteine rich secretory protein LCCL domain containing 2
TNRC18	1.18278	9.89559	3.30303	0.0140173	trinucleotide repeat containing 18
RGS18	1.18256	8.582	2.99757	0.0212036	regulator of G-protein signaling 18
TMEM140	1.18064	8.19974	3.14426	0.017354	transmembrane protein 140
TLR6	1.1802	7.37994	3.06432	0.0193493	toll like receptor 6
SLC22A18	1.17847	6.67456	2.76454	0.0293116	solute carrier family 22 member 18
MANEA-AS1	1.17798	1.78333	2.61161	0.0363717	MANEA antisense RNA 1 (head to head)
FAM174B	1.1777	2.02004	2.65911	0.034005	family with sequence similarity 174 member B
ADAM28	1.17701	7.46734	4.47966	0.00323523	ADAM metallopeptidase domain 28
KIAA1958	1.1766	5.45399	2.48512	0.0435516	KIAA1958
POLR2A	1.17455	10.185	4.07535	0.00522989	RNA polymerase II subunit A
LOC102724927	1.17328	1.54353	3.92856	0.00626421	uncharacterized LOC102724927
LOC101930370	1.17179	1.78158	2.61879	0.0360029	uncharacterized LOC101930370
LOC90784	1.17099	3.0646	3.75223	0.00781421	uncharacterized LOC90784
ARHGAP32	1.17096	6.66496	3.11133	0.0181479	Rho GTPase activating protein 32
OPA3	1.17018	6.88519	2.99639	0.0212379	OPA3, outer mitochondrial membrane lipid metabolism regulator
FAM74A7	1.16961	1.8987	2.57963	0.0380618	family with sequence similarity 74 member A7
CEP350	1.16867	9.44221	2.81027	0.0274929	centrosomal protein 350
TNFSF4	1.16624	4.03054	3.98491	0.00584268	TNF superfamily member 4
BCORL1	1.16321	6.37502	3.0414	0.0199654	BCL6 corepressor like 1
LLPH-AS1	1.16025	2.47013	2.72945	0.0307928	LLPH antisense RNA 1 (head to head)
ZNF141	1.15872	4.41657	2.42315	0.0475925	zinc finger protein 141
TLR1	1.15791	8.85981	2.89111	0.0245645	toll like receptor 1
BRD4	1.15741	9.6728	3.22176	0.0156294	bromodomain containing 4
DTX4	1.15682	6.03615	3.02578	0.0203977	deltex E3 ubiquitin ligase 4
TMEM38A	1.15499	3.70688	2.76823	0.0291602	transmembrane protein 38A
HLA-DQB1-AS1	1.15361	10.9782	3.30841	0.013917	HLA-DQB1 antisense RNA 1
SLC26A2	1.15332	6.27419	2.9342	0.0231403	solute carrier family 26 member 2
OSBPL8	1.15264	9.96718	3.26871	0.014675	oxysterol binding protein like 8
ZNF397	1.15207	6.74914	4.3476	0.00377463	zinc finger protein 397
MIB1	1.15133	8.11252	3.12676	0.0177711	mindbomb E3 ubiquitin protein ligase 1
WASF1	1.14855	4.35169	4.60123	0.00281347	WAS protein family member 1
APOBR	1.14549	9.6115	3.54001	0.0102604	apolipoprotein B receptor
LINC00865	1.14441	3.94778	2.70325	0.0319505	long intergenic non-protein coding RNA 865
LOC541473	1.14246	5.56866	2.76253	0.0293945	FK506 binding protein 6, 36kDa pseudogene
CMIP	1.14137	9.91964	2.99713	0.0212163	c-Maf inducing protein
HLA-DOB	1.14068	6.9297	2.47531	0.0441668	major histocompatibility complex, class II, DO beta
DDI2	1.14049	8.30015	2.92135	0.0235557	DNA damage inducible 1 homolog 2
LHX4	1.13898	2.97625	3.61101	0.00935978	LIM homeobox 4
BAZ2A	1.13665	10.3978	2.97435	0.0218923	bromodomain adjacent to zinc finger domain 2A
ZNF621	1.13582	7.3619	3.9489	0.00610828	zinc finger protein 621
AFF3	1.13478	6.59823	2.66911	0.0335274	AF4/FMR2 family member 3
FRY	1.13317	7.90028	2.56749	0.0387242	FRY microtubule binding protein
BPTF	1.13105	9.82263	3.013	0.0207586	bromodomain PHD finger transcription factor
TRIM44	1.12963	9.7692	3.59649	0.00953668	tripartite motif containing 44
ARHGEF12	1.12941	7.21489	2.9406	0.0229364	Rho guanine nucleotide exchange factor 12
TMEM131	1.1261	9.31751	3.85453	0.00686957	transmembrane protein 131
C15orf38-AP3S2	1.12572	6.76984	3.25996	0.0148481	C15orf38-AP3S2 readthrough
PLEKHM3	1.12554	7.30755	2.56665	0.0387706	pleckstrin homology domain containing M3
CA2	1.12497	5.98955	2.58674	0.0376791	carbonic anhydrase 2
SLFN5	1.11826	10.073	2.99868	0.0211711	schlafen family member 5
PIKFYVE	1.11712	9.06102	2.82404	0.0269693	phosphoinositide kinase, FYVE-type zinc finger containing
FKTN	1.11707	6.68804	2.92257	0.0235158	fukutin
SLC12A6	1.1104	9.79264	2.97656	0.0218257	solute carrier family 12 member 6
WASL	1.10878	5.72579	2.54917	0.0397474	Wiskott-Aldrich syndrome like
STEAP4	1.10682	6.76968	3.56218	0.00996938	STEAP4 metalloreductase
GIPC3	1.10646	4.93361	3.76372	0.00770136	GIPC PDZ domain containing family member 3
PLXDC2	1.10553	9.5868	2.93759	0.0230322	plexin domain containing 2
PRAM1	1.10481	9.60869	3.75852	0.00775227	PML-RARA regulated adaptor molecule 1
C5orf24	1.10436	7.45897	3.95664	0.0060501	chromosome 5 open reading frame 24
REV3L	1.10389	7.89608	3.02801	0.0203353	REV3 like, DNA directed polymerase zeta catalytic subunit
VIPR2	1.10307	2.65651	2.53807	0.040381	vasoactive intestinal peptide receptor 2
NFIX	1.10192	5.82249	2.67133	0.0334224	nuclear factor I X
TCF7L1	1.10086	7.81122	2.69707	0.0322298	transcription factor 7 like 1
FBRSL1	1.10061	8.85439	3.13542	0.0175635	fibrosin like 1
FBXO30	1.09911	6.27712	4.03314	0.00550662	F-box protein 30
TMEM27	1.09905	1.418	2.50314	0.0424443	transmembrane protein 27
PHACTR4	1.09772	8.37273	4.31227	0.0039353	phosphatase and actin regulator 4
UBALD1	1.09683	7.08719	3.27013	0.0146471	UBA like domain containing 1
ZBTB45	1.09635	6.01332	4.18684	0.00456993	zinc finger and BTB domain containing 45
ICOSLG	1.09509	7.68461	2.60336	0.0367997	inducible T-cell costimulator ligand
ABCA10	1.09495	5.85756	2.52145	0.0413497	ATP binding cassette subfamily A member 10
CDCP1	1.09376	2.54415	2.49672	0.0428354	CUB domain containing protein 1
NORAD	1.09271	10.3229	2.80297	0.0277753	non-coding RNA activated by DNA damage
ZFYVE16	1.0919	7.86487	3.07599	0.0190432	zinc finger FYVE-type containing 16
GOLGA8O	1.09102	7.4249	3.58402	0.0096915	golgin A8 family member O
MDN1	1.09092	9.0049	2.59117	0.0374424	midasin AAA ATPase 1
LOC101927027	1.08702	5.01253	3.62129	0.00923663	uncharacterized LOC101927027
LRFN1	1.08627	5.80348	3.62727	0.00916587	leucine rich repeat and fibronectin type III domain containing 1
OGFRL1	1.08165	10.178	2.59383	0.0373013	opioid growth factor receptor like 1
TANC2	1.07932	7.02672	2.40691	0.0487144	tetratricopeptide repeat, ankyrin repeat and coiled-coil containing 2
SLC16A7	1.07778	8.08411	2.53836	0.0403646	solute carrier family 16 member 7
CBFA2T3	1.07735	7.8752	2.95886	0.0223652	CBFA2/RUNX1 translocation partner 3
YLPM1	1.07589	8.99713	2.83268	0.0266457	YLP motif containing 1
MMP25-AS1	1.07415	7.69907	3.72013	0.00813936	MMP25 antisense RNA 1
NUDT13	1.07287	3.69164	3.56818	0.00989217	nudix hydrolase 13
MCM3AP-AS1	1.07208	4.52086	3.66471	0.00873594	MCM3AP antisense RNA 1
HSD17B13	1.07162	3.35614	2.5442	0.0400298	hydroxysteroid 17-beta dehydrogenase 13
RASAL2	1.07065	3.5203	2.59427	0.0372779	RAS protein activator like 2
PLEKHA8	1.06909	6.12378	3.24222	0.0152055	pleckstrin homology domain containing A8
ZFP30	1.06849	4.67998	3.07925	0.0189588	ZFP30 zinc finger protein
PRKDC	1.06791	9.69042	2.96703	0.0221144	protein kinase, DNA-activated, catalytic polypeptide
LCORL	1.06585	6.1638	3.62776	0.00916009	ligand dependent nuclear receptor corepressor like
LINGO3	1.06556	4.94774	4.13191	0.00488284	leucine rich repeat and Ig domain containing 3
DYNC1H1	1.06237	10.4683	2.8773	0.0250403	dynein cytoplasmic 1 heavy chain 1
TIMP2	1.06066	9.98186	3.46963	0.0112468	TIMP metallopeptidase inhibitor 2
NUP43	1.05816	6.20879	2.58329	0.0378641	nucleoporin 43
DNAJB14	1.05806	8.58764	2.749	0.029958	DnaJ heat shock protein family (Hsp40) member B14
SGK3	1.05785	7.458	3.13583	0.0175537	serum/glucocorticoid regulated kinase family member 3
ATP11A	1.05782	9.44498	2.43898	0.0465251	ATPase phospholipid transporting 11A
DTWD2	1.05727	5.40489	3.61415	0.00932196	DTW domain containing 2
DBT	1.05629	6.32724	3.44728	0.0115812	dihydrolipoamide branched chain transacylase E2
THRIL	1.05608	4.92513	2.4433	0.0462375	TNF and HNRNPL related immunoregulatory long non-coding RNA
CDKL1	1.05421	6.60465	4.63342	0.0027123	cyclin dependent kinase like 1
ENTPD5	1.05289	4.28225	2.79731	0.027996	ectonucleoside triphosphate diphosphohydrolase 5
ZNF629	1.05201	6.20159	3.18994	0.0163141	zinc finger protein 629
FAM92A	1.05187	5.54633	2.51515	0.0417229	family with sequence similarity 92 member A
LINC00501	1.05148	1.87787	2.78407	0.02852	long intergenic non-protein coding RNA 501
SPATA1	1.05145	5.37699	3.03248	0.0202111	spermatogenesis associated 1
PODXL	1.05123	3.85916	3.61443	0.0093186	podocalyxin like
PDE7B	1.05077	3.07025	2.45959	0.0451715	phosphodiesterase 7B
LPAR1	1.04984	5.62613	2.43069	0.0470809	lysophosphatidic acid receptor 1
EIF2AK2	1.04978	8.9051	2.59057	0.0374741	eukaryotic translation initiation factor 2 alpha kinase 2
MYBPC3	1.04628	3.66217	3.14958	0.0172293	myosin binding protein C, cardiac
ZNF718	1.04625	6.16095	3.00482	0.0209931	zinc finger protein 718
TUBA8	1.04572	4.7751	2.84998	0.0260106	tubulin alpha 8
C1orf132	1.0452	4.19476	3.34725	0.0132162	chromosome 1 open reading frame 132
UBE2F-SCLY	1.04479	5.14923	3.33244	0.0134789	UBE2F-SCLY readthrough (NMD candidate)
PRR14L	1.04359	8.41515	3.26478	0.0147524	proline rich 14 like
CELF2	1.0407	11.0196	2.94688	0.0227383	CUGBP Elav-like family member 2
TAF1	1.0405	8.76189	3.31747	0.0137502	TATA-box binding protein associated factor 1
BOD1L1	1.04016	9.64388	3.24661	0.0151162	biorientation of chromosomes in cell division 1 like 1
LOC100128494	1.03961	8.07255	2.98082	0.021698	uncharacterized LOC100128494
NECTIN1	1.03934	6.74817	2.72016	0.0311984	nectin cell adhesion molecule 1
AKAP13	1.0372	11.5403	2.58181	0.037944	A-kinase anchoring protein 13
DSTYK	1.03694	7.6292	2.54831	0.0397965	dual serine/threonine and tyrosine protein kinase
NR2C2	1.0358	8.97222	2.69575	0.0322901	nuclear receptor subfamily 2 group C member 2
PPARA	1.03553	7.20958	3.55071	0.0101188	peroxisome proliferator activated receptor alpha
ABHD2	1.0353	9.7325	3.41378	0.0121031	abhydrolase domain containing 2
GP5	1.03467	4.06478	2.96532	0.0221666	glycoprotein V platelet
VAMP1	1.03386	7.89694	2.43537	0.046766	vesicle associated membrane protein 1
NCOA2	1.03352	9.08747	2.84507	0.0261893	nuclear receptor coactivator 2
PTCH2	1.03062	2.68092	2.4302	0.0471139	patched 2
TMC4	1.02973	3.0447	2.39531	0.0495324	transmembrane channel like 4
MYH3	1.02966	5.23275	2.9826	0.0216449	myosin heavy chain 3
CD84	1.02868	9.02578	2.43497	0.0467927	CD84 molecule
PUS10	1.02842	5.46032	3.28945	0.0142737	pseudouridylate synthase 10
SCD	1.02788	6.24005	3.82696	0.0071112	stearoyl-CoA desaturase
ZMAT3	1.02737	7.89163	3.49888	0.0108249	zinc finger matrin-type 3
HECTD4	1.02727	9.25452	2.68221	0.032913	HECT domain E3 ubiquitin protein ligase 4
NTNG2	1.02685	6.29219	4.25787	0.00419771	netrin G2
MBD5	1.02585	6.74056	2.9042	0.0241222	methyl-CpG binding domain protein 5
ZYG11B	1.02561	7.68883	3.18468	0.0164304	zyg-11 family member B, cell cycle regulator
GRIN3A	1.02411	3.65108	2.76057	0.0294755	glutamate ionotropic receptor NMDA type subunit 3A
PRRC2B	1.02406	10.5654	2.84984	0.0260157	proline rich coiled-coil 2B
GPD2	1.02315	7.70599	3.2352	0.0153496	glycerol-3-phosphate dehydrogenase 2
SPDYE6	1.02308	6.65036	3.01657	0.0206572	speedy/RINGO cell cycle regulator family member E6
GALNT4	1.02193	5.95382	2.41285	0.0483013	polypeptide N-acetylgalactosaminyltransferase 4
CRACR2A	1.02124	8.57275	2.54357	0.0400661	calcium release activated channel regulator 2A
PUS7L	1.02034	5.67219	2.4943	0.0429838	pseudouridylate synthase 7 like
COA5	1.01785	8.46516	2.96315	0.0222332	cytochrome c oxidase assembly factor 5
EP400	1.0167	9.46877	2.80556	0.0276747	E1A binding protein p400
ZNF132	1.01614	2.84221	2.65446	0.0342295	zinc finger protein 132
MINDY1	1.01555	7.16455	4.30879	0.00395156	MINDY lysine 48 deubiquitinase 1
CMTM1	1.01094	7.00585	2.58352	0.0378517	CKLF like MARVEL transmembrane domain containing 1
FRMD3	1.00917	5.3023	2.93542	0.0231013	FERM domain containing 3
NHLRC2	1.00841	6.14683	3.64077	0.00900828	NHL repeat containing 2
XYLT1	1.00744	8.61459	2.51624	0.0416584	xylosyltransferase 1
ARID1A	1.00558	10.5632	3.04649	0.0198269	AT-rich interaction domain 1A
MAP3K2	1.00413	9.47008	2.48767	0.0433934	mitogen-activated protein kinase kinase kinase 2
Downregulated genes
LAIR2	-2.85345	4.10233	-2.75892	0.0295437	leukocyte associated immunoglobulin like receptor 2
LYPD2	-2.80667	4.73918	-6.0676	0.000611456	LY6/PLAUR domain containing 2
STEAP1B	-2.73701	4.6199	-2.67948	0.0330399	STEAP family member 1B
LOC100507387	-2.71534	2.8044	-3.75491	0.00778773	uncharacterized LOC100507387
SLC27A2	-2.56606	2.48191	-4.72765	0.00243866	solute carrier family 27 member 2
GADD45G	-2.37979	4.1158	-2.73575	0.0305212	growth arrest and DNA damage inducible gamma
LGALS4	-2.36262	2.28176	-4.03458	0.0054969	galectin 4
SNHG5	-2.21644	9.1896	-3.24327	0.0151841	small nucleolar RNA host gene 5
HOXB-AS1	-2.1891	1.42869	-5.55339	0.00101189	HOXB cluster antisense RNA 1
FLVCR1-AS1	-2.17233	3.79349	-4.37105	0.00367196	FLVCR1 antisense RNA 1 (head to head)
SMIM24	-2.16494	1.42232	-2.72913	0.0308067	small integral membrane protein 24
RPPH1	-2.14207	2.38973	-3.13441	0.0175875	ribonuclease P RNA component H1
LINC01023	-2.13536	2.25429	-3.30812	0.0139224	long intergenic non-protein coding RNA 1023
CA6	-2.05517	3.30667	-3.0987	0.0184625	carbonic anhydrase 6
SFTPD	-2.04047	2.80505	-2.65014	0.0344394	surfactant protein D
ME3	-2.02909	4.48142	-3.70585	0.00828864	malic enzyme 3
PRG2	-2.02682	2.64927	-2.44848	0.0458958	proteoglycan 2, pro eosinophil major basic protein
BCL2L14	-1.99176	0.995879	-5.28929	0.00132744	BCL2 like 14
NLRP2	-1.98694	4.96148	-3.17344	0.0166818	NLR family pyrin domain containing 2
NSG1	-1.98063	7.03302	-2.76676	0.0292205	neuron specific gene family member 1
EML2-AS1	-1.96125	2.69113	-2.75319	0.0297825	EML2 antisense RNA 1
PNMA8B	-1.94027	1.48933	-3.44014	0.0116905	PNMA family member 8B
NDUFC2-KCTD14	-1.93889	2.81953	-3.49727	0.0108476	NDUFC2-KCTD14 readthrough
CRIP3	-1.92512	3.27563	-2.78953	0.0283025	cysteine rich protein 3
CKB	-1.91037	4.90274	-2.96518	0.022171	creatine kinase B
NDUFV2-AS1	-1.88382	3.53989	-2.47714	0.0440516	NDUFV2 antisense RNA 1
KDELC1	-1.86574	2.55548	-2.71964	0.0312211	KDEL motif containing 1
LINC02328	-1.86291	3.44652	-3.88505	0.00661251	long intergenic non-protein coding RNA 2328
B4GALNT4	-1.82859	2.69924	-4.14695	0.00479486	beta-1,4-N-acetyl-galactosaminyltransferase 4
LOC730202	-1.79929	1.23379	-4.11889	0.00496043	uncharacterized LOC730202
PM20D1	-1.79683	3.10542	-4.39713	0.00356143	peptidase M20 domain containing 1
RND2	-1.7874	1.16347	-4.82601	0.00218534	rho family GTPase 2
CHD5	-1.7785	0.889251	-4.74679	0.0023869	chromodomain helicase DNA binding protein 5
GUSBP5	-1.77755	1.74781	-3.49559	0.0108715	glucuronidase, beta pseudogene 5
ACYP1	-1.72079	4.34651	-5.96056	0.000677301	acylphosphatase 1
LOC100507412	-1.71345	8.8894	-6.18432	0.000547757	uncharacterized LOC100507412
ACTR3C	-1.70914	1.94826	-3.65101	0.00889067	ARP3 actin-related protein 3 homolog C
IFNG	-1.70911	4.27789	-2.61025	0.036442	interferon gamma
PTGR1	-1.66313	1.1657	-5.09492	0.00163045	prostaglandin reductase 1
HUS1B	-1.65972	2.69429	-2.49685	0.0428276	HUS1 checkpoint clamp component B
BEX5	-1.65197	3.09691	-3.07992	0.0189415	brain expressed X-linked 5
ANKRD35	-1.6447	1.81164	-2.88484	0.0247791	ankyrin repeat domain 35
OLFM1	-1.64214	4.69255	-2.92892	0.0233099	olfactomedin 1
LINC01260	-1.63971	3.15666	-2.70525	0.0318604	long intergenic non-protein coding RNA 1260
LEKR1	-1.63535	0.817677	-4.52707	0.00306295	leucine, glutamate and lysine rich 1
SERF1A	-1.63514	3.38287	-3.53116	0.010379	small EDRK-rich factor 1A
KLKB1	-1.63384	2.54303	-3.77877	0.00755619	kallikrein B1
COQ3	-1.6281	3.74662	-2.60268	0.0368352	coenzyme Q3, methyltransferase
CKS2	-1.62695	5.88089	-3.70681	0.0082785	CDC28 protein kinase regulatory subunit 2
BCRP2	-1.62154	4.59763	-4.81153	0.00222072	breakpoint cluster region pseudogene 2
SNHG15	-1.61838	7.0829	-2.80556	0.0276748	small nucleolar RNA host gene 15
RWDD2A	-1.60118	4.60611	-3.14267	0.0173916	RWD domain containing 2A
LINC02415	-1.5828	0.7914	-7.96355	0.000121461	long intergenic non-protein coding RNA 2415
C7orf55-LUC7L2	-1.56688	6.48166	-3.4307	0.0118365	C7orf55-LUC7L2 readthrough
ULBP3	-1.54815	2.96187	-3.78533	0.00749388	UL16 binding protein 3
ADM5	-1.54216	5.10275	-2.51414	0.0417834	adrenomedullin 5 (putative)
IQCK	-1.5291	3.79374	-4.48372	0.00322008	IQ motif containing K
CDRT1	-1.52757	1.29338	-2.9856	0.0215558	CMT1A duplicated region transcript 1
CENPS	-1.52629	3.29384	-2.57299	0.0384225	centromere protein S
LINC00630	-1.52428	1.09628	-4.45085	0.0033452	long intergenic non-protein coding RNA 630
ZNF528-AS1	-1.51124	3.28747	-2.82741	0.0268424	ZNF528 antisense RNA 1
GPC4	-1.50892	1.09431	-2.72895	0.0308148	glypican 4
BOC	-1.5065	1.61946	-3.32732	0.013571	BOC cell adhesion associated, oncogene regulated
TMEM44-AS1	-1.48857	3.19946	-3.01588	0.0206768	TMEM44 antisense RNA 1
BTG3	-1.47844	6.15522	-2.44095	0.046394	BTG anti-proliferation factor 3
LXN	-1.47078	4.60426	-3.40351	0.0122681	latexin
LRRC46	-1.46533	2.32009	-7.11422	0.000240134	leucine rich repeat containing 46
HIST3H2A	-1.4611	4.14919	-3.82368	0.00714059	histone cluster 3 H2A
GSDMA	-1.45236	2.06758	-4.21606	0.0044126	gasdermin A
SCLY	-1.45217	5.25038	-3.67763	0.00859264	selenocysteine lyase
MAP1LC3B2	-1.44995	2.66815	-3.25319	0.0149834	microtubule associated protein 1 light chain 3 beta 2
STAG3L5P	-1.44893	3.11102	-3.51992	0.0105319	stromal antigen 3-like 5 pseudogene
CRACR2B	-1.43926	4.1746	-2.79377	0.028135	calcium release activated channel regulator 2B
LOC100008589	-1.4365	14.0333	-3.01412	0.0207267	RNA, 28S ribosomal
CTSG	-1.43325	1.5894	-2.70158	0.0320259	cathepsin G
RPL22L1	-1.41473	7.4512	-3.9144	0.00637532	ribosomal protein L22 like 1
CYP4F22	-1.39364	5.09526	-4.29711	0.00400656	cytochrome P450 family 4 subfamily F member 22
C1R	-1.38835	3.89784	-4.75785	0.00235754	complement C1r
C17orf53	-1.38697	2.33975	-2.86288	0.0255478	chromosome 17 open reading frame 53
PADI6	-1.37771	2.60386	-3.18238	0.0164814	peptidyl arginine deiminase 6
HOTAIRM1	-1.37072	6.07749	-3.85611	0.00685597	HOXA transcript antisense RNA, myeloid-specific 1
SNHG21	-1.36184	4.40164	-2.6065	0.0366364	small nucleolar RNA host gene 21
GINS3	-1.35784	4.7351	-3.62868	0.00914922	GINS complex subunit 3
MST1P2	-1.35363	4.53403	-3.22709	0.0155179	macrophage stimulating 1 pseudogene 2
CBR3	-1.35326	3.98048	-4.26792	0.00414785	carbonyl reductase 3
COL18A1	-1.34229	8.32284	-2.56425	0.0389035	collagen type XVIII alpha 1 chain
FAM131B	-1.34183	3.34145	-3.70166	0.008333	family with sequence similarity 131 member B
PCNA-AS1	-1.3342	5.8681	-3.87824	0.00666896	PCNA antisense RNA 1
FANCB	-1.33325	3.21874	-3.75872	0.00775026	Fanconi anemia complementation group B
RNASEK-C17orf49	-1.33036	5.08324	-3.14899	0.0172432	RNASEK-C17orf49 readthrough
DANCR	-1.32931	8.05451	-4.77168	0.00232144	differentiation antagonizing non-protein coding RNA
FGGY	-1.3249	3.65186	-3.28382	0.0143815	FGGY carbohydrate kinase domain containing
FAM24B	-1.31049	3.79917	-5.36787	0.0012233	family with sequence similarity 24 member B
MPP2	-1.3096	2.82026	-3.8806	0.00664932	membrane palmitoylated protein 2
FAM201A	-1.30551	0.986893	-2.92016	0.0235945	family with sequence similarity 201 member A
PERP	-1.30395	5.08386	-2.97167	0.0219733	PERP, TP53 apoptosis effector
TMEM52B	-1.29976	1.17948	-2.62363	0.035757	transmembrane protein 52B
BMPR1A	-1.28391	5.52359	-3.65947	0.0087947	bone morphogenetic protein receptor type 1A
CMC1	-1.27758	6.99624	-2.84533	0.02618	C-X9-C motif containing 1
TRO	-1.2762	2.63465	-2.44941	0.0458348	trophinin
LOC285819	-1.27101	3.01779	-3.90115	0.00648126	uncharacterized LOC285819
RPS8	-1.26077	13.5678	-3.64037	0.00901289	ribosomal protein S8
SLC25A33	-1.26049	6.63389	-3.61389	0.00932514	solute carrier family 25 member 33
PTGES3L-AARSD1	-1.25363	5.37501	-4.26436	0.00416541	PTGES3L-AARSD1 readthrough
GAS5	-1.25355	10.3228	-2.80204	0.0278114	growth arrest specific 5 (non-protein coding)
LINC01578	-1.24987	9.67318	-2.454	0.0455344	long intergenic non-protein coding RNA 1578
UBXN10	-1.24705	3.72371	-2.38903	0.0499812	UBX domain protein 10
MZT2A	-1.24168	7.74235	-2.82897	0.0267842	mitotic spindle organizing protein 2A
RPS20	-1.24147	13.2815	-2.67895	0.0330649	ribosomal protein S20
SLC22A17	-1.23865	5.40766	-2.47161	0.0444009	solute carrier family 22 member 17
C2orf74	-1.23445	5.95349	-3.46121	0.0113716	chromosome 2 open reading frame 74
GZMK	-1.2316	9.24264	-3.18581	0.0164052	granzyme K
LOC554206	-1.2269	2.46834	-2.9288	0.0233139	leucine carboxyl methyltransferase 1 pseudogene
ATRIP	-1.2204	7.35827	-4.32572	0.00387325	ATR interacting protein
LINC00920	-1.21973	4.08966	-3.22838	0.0154908	long intergenic non-protein coding RNA 920
HYI	-1.20858	5.27208	-3.94684	0.00612392	hydroxypyruvate isomerase (putative)
FLJ20021	-1.20742	3.32804	-2.64493	0.034694	uncharacterized LOC90024
STYK1	-1.2068	2.66279	-2.6444	0.03472	serine/threonine/tyrosine kinase 1
RPS6	-1.20199	14.6295	-2.85233	0.0259258	ribosomal protein S6
MICA	-1.20178	7.61065	-2.79425	0.0281162	MHC class I polypeptide-related sequence A
PCGF6	-1.19852	5.61467	-3.51997	0.0105312	polycomb group ring finger 6
ADAMTS4	-1.19742	4.14179	-2.96157	0.0222816	ADAM metallopeptidase with thrombospondin type 1 motif 4
ZNF610	-1.19405	2.03161	-2.93827	0.0230105	zinc finger protein 610
WNT1	-1.19232	4.21231	-2.8761	0.0250822	Wnt family member 1
RPL17	-1.19189	13.2054	-2.76715	0.0292047	ribosomal protein L17
CCDC13	-1.18663	2.37642	-2.48967	0.0432695	coiled-coil domain containing 13
BCL2A1	-1.18556	8.58582	-2.82054	0.0271014	BCL2 related protein A1
HTR3A	-1.18398	2.25526	-3.50322	0.0107637	5-hydroxytryptamine receptor 3A
SMN2	-1.18188	7.34727	-3.05118	0.0197	survival of motor neuron 2, centromeric
CDKN1C	-1.18046	7.30951	-2.73589	0.0305151	cyclin dependent kinase inhibitor 1C
TCTEX1D2	-1.17973	4.24147	-4.40202	0.00354114	Tctex1 domain containing 2
TAPT1-AS1	-1.17793	8.63413	-2.47316	0.0443029	TAPT1 antisense RNA 1 (head to head)
MAGOH	-1.17775	7.17535	-4.89796	0.00201863	mago homolog, exon junction complex core component
RWDD2B	-1.17699	5.76049	-3.4536	0.0114857	RWD domain containing 2B
SMIM11A	-1.17482	4.74952	-5.14445	0.00154649	small integral membrane protein 11A
SMA5	-1.17121	4.58309	-2.47109	0.0444345	glucuronidase beta pseudogene
CCDC34	-1.1674	4.08613	-3.78184	0.00752695	coiled-coil domain containing 34
UBE3D	-1.16719	3.96809	-3.32914	0.0135381	ubiquitin protein ligase E3D
IZUMO4	-1.16105	4.33912	-3.39328	0.0124348	IZUMO family member 4
AGA	-1.15895	7.42019	-4.54637	0.00299574	aspartylglucosaminidase
MRPL45P2	-1.15814	4.48447	-3.33976	0.0133484	mitochondrial ribosomal protein L45 pseudogene 2
MRPL22	-1.15627	6.22954	-2.8654	0.0254581	mitochondrial ribosomal protein L22
LOC399715	-1.15537	1.25167	-3.031	0.020252	uncharacterized LOC399715
PILRB	-1.14851	7.5989	-4.47649	0.00324715	paired immunoglobin-like type 2 receptor beta
TMEM141	-1.14367	6.69489	-2.56701	0.0387511	transmembrane protein 141
RPS5	-1.14173	12.4751	-2.57569	0.0382756	ribosomal protein S5
RPS17	-1.14122	12.6199	-2.95573	0.0224618	ribosomal protein S17
NUDT8	-1.13716	2.64787	-4.0629	0.00530986	nudix hydrolase 8
LOC100132057	-1.13516	3.83122	-3.14119	0.0174264	phosphodiesterase 4D interacting protein pseudogene
MYL6B	-1.13104	5.22407	-5.17734	0.0014934	myosin light chain 6B
KLRB1	-1.13047	10.1363	-2.55944	0.0391704	killer cell lectin like receptor B1
CBX3P2	-1.12935	4.14346	-4.09007	0.005137	chromobox 3 pseudogene 2
TCTN2	-1.128	4.87403	-2.98349	0.0216185	tectonic family member 2
S100A13	-1.12286	4.24896	-4.30265	0.00398034	S100 calcium binding protein A13
SLC35F2	-1.12282	5.52757	-2.59714	0.0371264	solute carrier family 35 member F2
WDR86-AS1	-1.12281	3.60716	-2.99723	0.0212135	WDR86 antisense RNA 1
BAMBI	-1.11604	1.21974	-2.46537	0.0447993	BMP and activin membrane bound inhibitor
RPL5	-1.11437	13.149	-3.14651	0.0173012	ribosomal protein L5
HINT1	-1.10984	9.88369	-3.25554	0.0149362	histidine triad nucleotide binding protein 1
RPL6	-1.10971	13.5054	-2.88912	0.0246324	ribosomal protein L6
ITGA7	-1.10961	2.86428	-2.9587	0.0223701	integrin subunit alpha 7
CENPU	-1.10751	4.96193	-2.68804	0.0326431	centromere protein U
C15orf61	-1.10157	5.3358	-3.22056	0.0156546	chromosome 15 open reading frame 61
SNRPF	-1.10147	7.81875	-3.42235	0.0119672	small nuclear ribonucleoprotein polypeptide F
RPL10A	-1.10118	12.9655	-2.41836	0.0479204	ribosomal protein L10a
LOC101929709	-1.10114	4.04839	-2.75055	0.0298928	uncharacterized LOC101929709
CH17-340M24.3	-1.10107	3.488	-3.36191	0.0129617	uncharacterized protein BC009467
LINC01623	-1.10051	10.1832	-2.97582	0.0218481	long intergenic non-protein coding RNA 1623
FAM172BP	-1.09785	2.2179	-2.8404	0.0263604	family with sequence similarity 172 member B, pseudogene
LOC105370333	-1.09329	2.26285	-2.43945	0.0464936	uncharacterized LOC105370333
TMEM116	-1.09058	5.72913	-3.31091	0.0138708	transmembrane protein 116
HDHD3	-1.09049	6.36734	-3.43639	0.0117482	haloacid dehalogenase like hydrolase domain containing 3
EPB41L4A-AS1	-1.08834	7.77459	-2.59471	0.0372545	EPB41L4A antisense RNA 1
RPS7	-1.08623	12.6195	-2.608	0.0365586	ribosomal protein S7
FANCE	-1.08613	5.8552	-3.0619	0.0194134	Fanconi anemia complementation group E
MED30	-1.08506	6.76456	-2.6039	0.0367716	mediator complex subunit 30
THAP7-AS1	-1.08447	4.85329	-4.52473	0.0030712	THAP7 antisense RNA 1
RASSF7	-1.08115	7.28811	-2.56145	0.0390586	Ras association domain family member 7
GMNN	-1.08018	5.17583	-2.71299	0.0315149	geminin, DNA replication inhibitor
NOP16	-1.07887	6.61972	-3.93457	0.0062177	NOP16 nucleolar protein
FKBPL	-1.07873	5.12273	-3.60583	0.00942248	FK506 binding protein like
MCEE	-1.07746	5.36801	-4.38575	0.00360922	methylmalonyl-CoA epimerase
SLC5A10	-1.07427	5.2747	-2.58012	0.0380353	solute carrier family 5 member 10
C11orf1	-1.07422	6.40726	-2.45228	0.0456467	chromosome 11 open reading frame 1
RPL7	-1.07378	13.4438	-2.62576	0.0356491	ribosomal protein L7
SNHG16	-1.0708	8.27494	-2.92164	0.0235462	small nucleolar RNA host gene 16
RPS19	-1.06645	12.8436	-2.59552	0.0372119	ribosomal protein S19
LOC100996583	-1.06177	3.53546	-3.20947	0.0158901	uncharacterized LOC100996583
LINC01481	-1.06105	5.19104	-2.88235	0.024865	long intergenic non-protein coding RNA 1481
LINC00892	-1.05997	2.86041	-2.85956	0.025666	long intergenic non-protein coding RNA 892
BRSK2	-1.05952	0.857336	-2.98577	0.0215506	BR serine/threonine kinase 2
C10orf35	-1.05853	3.96359	-3.25859	0.0148753	chromosome 10 open reading frame 35
EEF1E1	-1.0583	6.14941	-3.28285	0.0144	eukaryotic translation elongation factor 1 epsilon 1
HOXA1	-1.05475	3.57651	-2.46349	0.04492	homeobox A1
ATF4	-1.05044	11.4976	-2.80574	0.0276679	activating transcription factor 4
MNAT1	-1.05036	6.1335	-2.92459	0.02345	MNAT1, CDK activating kinase assembly factor
LRRC75A-AS1	-1.05004	10.5106	-3.15357	0.0171365	LRRC75A antisense RNA 1
NPR2	-1.0495	4.29935	-2.54635	0.0399076	natriuretic peptide receptor 2
MEI1	-1.04824	7.57399	-2.77148	0.0290277	meiotic double-stranded break formation protein 1
DPF3	-1.04695	3.30074	-2.55135	0.0396246	double PHD fingers 3
GTF2IRD2B	-1.04478	6.35256	-2.75059	0.0298915	GTF2I repeat domain containing 2B
DDX39B	-1.04333	8.98728	-2.91006	0.0239268	DExD-box helicase 39B
C1orf54	-1.04307	3.95599	-4.03647	0.00548422	chromosome 1 open reading frame 54
KANSL2	-1.04066	7.99716	-3.1383	0.0174948	KAT8 regulatory NSL complex subunit 2
SLC16A1-AS1	-1.04045	3.21093	-2.59775	0.0370943	SLC16A1 antisense RNA 1
MORN2	-1.03787	4.14937	-3.12976	0.0176989	MORN repeat containing 2
TBC1D10C	-1.03738	10.8948	-2.89954	0.0242785	TBC1 domain family member 10C
SRSF3	-1.03686	11.4841	-2.65247	0.0343258	serine and arginine rich splicing factor 3
MIR762HG	-1.03662	5.07487	-3.19257	0.0162562	MIR762 host gene
RPL27A	-1.0361	14.0013	-2.74937	0.0299426	ribosomal protein L27a
TUBB4B	-1.03449	9.82167	-2.68933	0.032584	tubulin beta 4B class IVb
NUDT7	-1.03331	4.94835	-2.73654	0.0304876	nudix hydrolase 7
MZT2B	-1.03235	8.97476	-2.63111	0.0353799	mitotic spindle organizing protein 2B
SPDYA	-1.03175	3.76894	-2.49236	0.0431031	speedy/RINGO cell cycle regulator family member A
MRPL39	-1.02917	5.71703	-2.70658	0.0318008	mitochondrial ribosomal protein L39
CYB5A	-1.02819	6.32295	-3.14887	0.017246	cytochrome b5 type A
MRPL1	-1.02718	6.88805	-2.47867	0.0439553	mitochondrial ribosomal protein L1
UBA52	-1.02291	12.8724	-2.71653	0.031358	ubiquitin A-52 residue ribosomal protein fusion product 1
SELENOK	-1.02046	7.6579	-2.50027	0.0426191	selenoprotein K
RPL19	-1.01984	14.1204	-2.76995	0.02909	ribosomal protein L19
EEF1B2	-1.01736	12.2969	-2.51954	0.0414623	eukaryotic translation elongation factor 1 beta 2
CDK7	-1.01724	6.79872	-3.50614	0.0107228	cyclin dependent kinase 7
DEPTOR	-1.01655	3.83153	-3.86047	0.0068187	DEP domain containing MTOR interacting protein
RHPN1	-1.01191	7.29728	-2.537	0.0404431	rhophilin Rho GTPase binding protein 1
DNAJC9-AS1	-1.00949	3.28822	-2.57832	0.0381324	DNAJC9 antisense RNA 1
PPM1N	-1.00888	5.28914	-3.53339	0.010349	protein phosphatase, Mg2+/Mn2+ dependent 1N (putative)
PLCD1	-1.00732	7.05474	-3.32052	0.0136944	phospholipase C delta 1
RPLP0	-1.0056	14.0846	-2.75964	0.0295138	ribosomal protein lateral stalk subunit P0
RPL7A	-1.00366	13.5553	-2.97261	0.021945	ribosomal protein L7a
C14orf79	-1.00221	3.21819	-3.53796	0.0102877	chromosome 14 open reading frame 79
