# Supplementary material for: Identification of Potential Genes in Pathogenesis and Diagnostic Value Analysis of Partial Androgen Insensitivity Syndrome Using Bioinformatics Analysis
Source: Front Endocrinol (Lausanne). 2021 Nov 18;12:731107. doi: 10.3389/fendo.2021.731107 (PMC8637961; doi:10.3389/fendo.2021.731107)
Supplement: Supplementary file 2 [file Table_2.xlsx]

## Sheet: Sheet1
Supplemental Table 2 Tissue-specific gene expression of DEGs identified by BioGPS
Gene symbol	Gene title	Tissue with highest expression	Probeset	logFC
Upregulated DEGs
GP9	glycoprotein IX platelet	highest in WholeBlood	206883_x_at	4.04581
PF4	platelet factor 4	highest in WholeBlood	206390_x_at	3.40751
ITGB3	integrin subunit beta 3	highest in WholeBlood	204627_s_at	3.108
PPBP	pro-platelet basic protein	highest in WholeBlood	214146_s_at	3.07412
GP1BB	glycoprotein Ib platelet beta subunit	highest in Leukemia_chronicMyelogenousK-562	206655_s_at	2.98918
		WholeBlood
		Amygdala
		Fetalbrain
		PrefrontalCortex
GNG11	G protein subunit gamma 11	highest in SmoothMuscle	204115_at	2.98446
		Placenta
		Retina
CTTN	cortactin	highest in Heart	214073_at	2.95134
PCSK6	proprotein convertase subtilisin/kexin type 6	highest in Liver	207414_s_at	2.93552
		Spinalcord
BSN	bassoon presynaptic cytomatrix protein	highest in PrefrontalCortex	204586_at	2.86933
		CingulateCortex
		Wholebrain
		OlfactoryBulb
		SubthalamicNucleus
SPARC	secreted protein acidic and cysteine rich	highest in CardiacMyocytes	200665_s_at	2.65453
		SmoothMuscle
		Adipocyte
		OlfactoryBulb
		Spinalcord
KCNJ2	potassium voltage-gated channel subfamily J member 2	highest in WholeBlood	206765_at	2.65215
USP32P2	ubiquitin specific peptidase 32 pseudogene 2	highest in PrefrontalCortex	213510_x_at	2.6432
MEF2B	myocyte enhancer factor 2B	highest in Lymphoma_burkitts(Raji)	205124_at	2.63309
		Lymphoma_burkitts(Daudi)
HIST1H2BH	histone cluster 1 H2B family member h	highest in Prostate	208546_x_at	2.62591
		Leukemia_chronicMyelogenousK-562
		Thymus
		721_B_Lymphoblasts
ARHGAP6	Rho GTPase activating protein 6	highest in Prostate	206167_s_at	2.57478
		Thyroid
		Pineal_day
		Pineal_night
CLU	clusterin	highest in CiliaryGanglion	222043_at	2.57248
		Retina
		Trachea
		Spinalcord
		Liver
ITGA2B	integrin subunit alpha 2b	highest in CD34+	206494_s_at	2.52251
		WholeBlood
MYLK	myosin light chain kinase	highest in Uterus	202555_s_at	2.45069
		Prostate
		Retina
SMAD6	SMAD family member 6	highest in Lung		2.29367
		Thyroid
PPFIA4	PTPRF interacting protein alpha 4	highest in Pineal_day	214978_s_at	2.26719
		Pineal_night
		CerebellumPeduncles
		Cerebellum
NEB		highest in SkeletalMuscle		2.2663
		Tongue
HSD17B3	hydroxysteroid 17-beta dehydrogenase 3	highest in TestisGermCell	206985_at	2.24426
MYL9	myosin light chain 9	highest in Uterus	201058_s_at	2.23771
		Heart
		Prostate
		Colon
		Retina
PSD3	pleckstrin and Sec7 domain containing 3	highest in PrefrontalCortex	203354_s_at	2.206
MFAP3L	microfibrillar associated protein 3 like	highest in Retina	205442_at	2.00684
		Hypothalamus
		PrefrontalCortex
		OlfactoryBulb
		Amygdala
SLC26A8	solute carrier family 26 member 8	highest in Testis	gnf1h01227_at	2.00568
		TestisIntersitial
		TestisGermCell
		TestisleydigCell
DNM3	dynamin 3	highest in Hypothalamus	209839_at	1.93437
		Thalamus
		PrefrontalCortex
		Amygdala
ZFHX3	zinc finger homeobox 3	highest in Prostate	208033_s_at	1.8876
SYNM	synemin	highest in Colon	212730_at	1.87689
		Small_Intestine
		Prostate
		Retina
		SkeletalMuscle
DST	dystonin	highest in BronchialEpithelialCells	204455_at	1.87085
COLEC12	collectin subfamily member 12	highest in Placenta	221019_s_at	1.79838
		Retina
PRKAR2B	protein kinase cAMP-dependent type II regulatory subunit beta	highest in Pineal_day	203680_at	1.79799
		Pineal_night
		Lymphoma_burkitts(Daudi)
		CD71+_EarlyErythroid
		CD105+_Endothelial
REL	REL proto-oncogene, NF-kB subunit	highest in CD19+_Bcells	206036_s_at	1.78285
		CD33+_Myeloid
KCNJ1	potassium voltage-gated channel subfamily J member 1	highest in Kidney	210402_at	1.77011
SYN1	synapsin I	highest in Amygdala	221914_at	1.7654
		PrefrontalCortex
		Wholebrain
		CingulateCortex
SPOCK1	SPARC/osteonectin, cwcv and kazal like domains proteoglycan 1	highest in Pineal_night	202363_at	1.74188
		Pineal_day
		Thalamus
		CardiacMyocytes
		SmoothMuscle
AANAT		highest in Pineal_day	207225_at	1.73687
		Pineal_night
GNAZ	G protein subunit alpha z	Fetalbrain	204993_at	1.73483
ESAM	endothelial cell adhesion molecule	highest in Placenta	gnf1h08717_at	1.72266
		Thyroid
CMYA5	cardiomyopathy associated 5	highest in SkeletalMuscle	gnf1h10862_at	1.7164
FSTL1	follistatin like 1	highest in SmoothMuscle	208782_at	1.65033
		Adipocyte
		CardiacMyocytes
		Placenta
HIPK2	homeodomain interacting protein kinase 2	highest in PrefrontalCortex	219028_at	1.64872
PLCD4	phospholipase C delta 4	highest in Pineal_day	gnf1h00905_at	1.62865
		Retina
		Pineal_night
IFI44L	interferon induced protein 44 like	highest in 721_B_Lymphoblasts	204439_at	1.61065
		Tonsil
NBPF10	NBPF member 10	highest in CD4+_Tcells	201104_x_at	1.6098
HIST1H2AC	histone cluster 1 H2A family member c	highest in WholeBlood	215071_s_at	1.60031
		Pineal_night
		Pineal_day
		Prostate
		Leukemia_chronicMyelogenousK-562
CCR1	C-C motif chemokine receptor 1	highest in CD33+_Myeloid	205099_s_at	1.58872
MMRN1	multimerin 1	CD14+_Monocytes		1.58369
SLC5A3	solute carrier family 5 member 3	highest in Thyroid	212944_at	1.57405
		Colorectaladenocarcinoma
		Lymphoma_burkitts(Raji)
CEACAM8	carcinoembryonic antigen related cell adhesion molecule 8	highest in Bonemarrow	206676_at	1.56379
TTC28	tetratricopeptide repeat domain 28	highest in Uterus	215146_s_at	1.53105
		Fetalbrain
KCNAB1	potassium voltage-gated channel subfamily A member regulatory beta subunit 1	highest in Amygdala	210078_s_at	1.53033
		CingulateCortex
		Thyroid
NID1	nidogen 1	highest in Adipocyte	202007_at	1.52957
		Placenta
		Fetallung
		SmoothMuscle
		Uterus
TSSK2	testis specific serine kinase 2	highest in Testis	214371_at	1.52871
		TestisGermCell
		TestisIntersitial
		TestisleydigCell
		TestisSeminiferousTubule
FNBP1L	formin binding protein 1 like	highest in Fetalbrain	215017_s_at	1.52864
BMP7	bone morphogenetic protein 7	highest in Thyroid	209591_s_at	1.50778
		Colorectaladenocarcinoma
Downregulated DEGs
LAIR2	leukocyte associated immunoglobulin like receptor 2	highest in CD56+_NKcells	207509_s_at	-2.85345
SLC27A2	solute carrier family 27 member 2	highest in Kidney	205769_at	-2.56606
		Fetalliver
GADD45G	growth arrest and DNA damage inducible gamma	highest in Placenta		-2.37979
		Pineal_day
		Pineal_night
LGALS4	galectin 4	highest in Colon	204272_at	-2.36262
		Small_Intestine
SNHG5	small nucleolar RNA host gene 5	Leukemia_promyelocytic-HL-60	gnf1h09842_at	-2.21644
		BronchialEpithelialCells
		CD34+
		Leukemia_chronicMyelogenousK-562
		CD33+_Myeloid
SMIM24	small integral membrane protein 24	highest in Kidney	gnf1h07365_at	-2.16494
		CD34+
		Small_Intestine
		TestisleydigCell
CA6	carbonic anhydrase 6	Salivarygland	206873_at	-2.05517
SFTPD	surfactant protein D	highest in Lung	214199_at	-2.04047
PRG2	proteoglycan 2, pro eosinophil major basic protein	highest in Placenta	211743_s_at	-2.02682
		Bonemarrow
NSG1	neuron specific gene family member 1	highest in Fetalbrain	209570_s_at	-1.98063
		Pituitary
		Hypothalamus
CKB	creatine kinase B	highest in Pineal_day	200884_at	-1.91037
		Prostate
		Pineal_night
		PrefrontalCortex
		Wholebrain
CHD5	chromodomain helicase DNA binding protein 5	highest in PrefrontalCortex	213965_s_at	-1.7785
PTGR1	prostaglandin reductase 1	highest in BronchialEpithelialCells	gnf1h01528_s_at	-1.66313
BEX5	brain expressed X-linked 5	highest in Pineal_day	gnf1h09578_at	-1.65197
ANKRD35	ankyrin repeat domain 35	highest in CD71+_EarlyErythroid	gnf1h10120_at	-1.6447
		Bonemarrow
OLFM1	olfactomedin 1	highest in Wholebrain	205591_at	-1.64214
		Amygdala
		PrefrontalCortex
		TemporalLobe
		CingulateCortex
CKS2	CDC28 protein kinase regulatory subunit 2	highest in CD105+_Endothelial	204170_s_at	-1.62695
		721_B_Lymphoblasts
		Lymphoma_burkitts(Daudi)
		CD34+
		CD71+_EarlyErythroid
IQCK	IQ motif containing K	highest in Testis	213392_at	-1.5291
		TestisleydigCell
		TestisGermCell
		TestisSeminiferousTubule
CENPS	centromere protein S	highest in TestisIntersitial	213454_at	-1.52629
		Testis
		TestisGermCell
