# Supplementary material for: Identification of Potential Genes in Pathogenesis and Diagnostic Value Analysis of Partial Androgen Insensitivity Syndrome Using Bioinformatics Analysis
Source: Front Endocrinol (Lausanne). 2021 Nov 18;12:731107. doi: 10.3389/fendo.2021.731107 (PMC8637961; doi:10.3389/fendo.2021.731107)
Supplement: Supplementary file 3 [file Table_3.xlsx]

## Sheet: Sheet1
Supplemental Table 3 Potential genes related to disorder of sex development
Gene symbol	Log(Fold change)	AveExpr	t	P.Value	Gene title
Androgen signal pathway
NCOA2	1.03352	9.08747	2.84507	0.0261893	nuclear receptor coactivator 2
ARID1A	1.00558	10.5632	3.04649	0.0198269	AT-rich interaction domain 1A
DAB2	1.19128	7.12491	3.40045	0.0123177	DAB2, clathrin adaptor protein
NCOR2	1.48065	10.1108	3.6216	0.00923297	nuclear receptor corepressor 2
HSD17B13	1.07162	3.35614	2.5442	0.0400298	hydroxysteroid 17-beta dehydrogenase 13
HSD17B3	2.24426	1.12213	6.46059	0.000424727	hydroxysteroid 17-beta dehydrogenase 3
ROCK2	1.31755	7.37276	3.12156	0.0178971	Rho associated coiled-coil containing protein kinase 2
NR2C2	1.0358	8.97222	2.69575	0.0322901	nuclear receptor subfamily 2 group C member 2
Spermatogenesis
CHD5	-1.7785	0.889251	-4.74679	0.0023869	chromodomain helicase DNA binding protein 5
SLC26A8	2.00568	1.67426	4.68723	0.00255209	solute carrier family 26 member 8
CLU	2.57248	6.78616	4.63968	0.0026931	clusterin
TDRD6	2.42502	5.60559	4.60773	0.00279274	tudor domain containing 6
ADAM28	1.17701	7.46734	4.47966	0.00323523	ADAM metallopeptidase domain 28
TSSK2	1.52871	2.83656	3.86377	0.00679066	testis specific serine kinase 2
TIMP2	1.06066	9.98186	3.46963	0.0112468	TIMP metallopeptidase inhibitor 2
ABHD2	1.0353	9.7325	3.41378	0.0121031	abhydrolase domain containing 2
DICER1	1.45136	9.38458	3.30319	0.0140143	dicer 1, ribonuclease III
CELF1	1.31587	9.32684	3.24504	0.0151481	CUGBP Elav-like family member 1
MORN2	-1.03787	4.14937	-3.12976	0.0176989	MORN repeat containing 2
DYNC1H1	1.06237	10.4683	2.8773	0.0250403	dynein cytoplasmic 1 heavy chain 1
MEI1	-1.04824	7.57399	-2.77148	0.0290277	meiotic double-stranded break formation protein 1
NR2C2	1.0358	8.97222	2.69575	0.0322901	nuclear receptor subfamily 2 group C member 2
BRCA2	1.40585	4.76184	2.56813	0.0386894	BRCA2, DNA repair associated
Sex differentiation
HSD17B3	2.24426	1.12213	6.46059	0.000424727	hydroxysteroid 17-beta dehydrogenase 3
BMPR1A	-1.28391	5.52359	-3.65947	0.0087947	bone morphogenetic protein receptor type 1A
CYP1B1	1.26712	8.99194	3.47029	0.0112371	cytochrome P450 family 1 subfamily B member 1
ITGAV	1.3181	6.30541	3.27314	0.0145882	integrin subunit alpha V
ATM	1.23666	10.8183	2.92268	0.0235121	ATM serine/threonine kinase
NCOA2	1.03352	9.08747	2.84507	0.0261893	nuclear receptor coactivator 2
BRCA2	1.40585	4.76184	2.56813	0.0386894	BRCA2, DNA repair associated
Autophagy
CLU	2.57248	6.78616	4.63968	0.0026931	clusterin
CTTN	2.95134	2.80152	4.53014	0.00305214	cortactin
SOGA1	2.16542	5.48546	3.81959	0.00717732	suppressor of glucose, autophagy associated 1
FNBP1L	1.52864	3.34684	3.44973	0.0115441	formin binding protein 1 like
MAP1LC3B2	-1.44995	2.66815	-3.25319	0.0149834	microtubule associated protein 1 light chain 3 beta 2
SMG1	1.3909	10.3114	3.17642	0.0166147	SMG1, nonsense mediated mRNA decay associated PI3K related kinase
ATM	1.23666	10.8183	2.92268	0.0235121	ATM serine/threonine kinase
VPS13C	1.22499	10.1582	2.90574	0.0240708	vacuolar protein sorting 13 homolog C
DYNC1H1	1.06237	10.4683	2.8773	0.0250403	dynein cytoplasmic 1 heavy chain 1
TAOK1	1.48055	9.61545	2.74215	0.0302479	TAO kinase 1
UBA52	-1.02291	12.8724	-2.71653	0.031358	ubiquitin A-52 residue ribosomal protein fusion product 1
IFNG	-1.70911	4.27789	-2.61025	0.036442	interferon gamma
NPR2	-1.0495	4.29935	-2.54635	0.0399076	natriuretic peptide receptor 2
CD84	1.02868	9.02578	2.43497	0.0467927	CD84 molecule
SESN3	1.53843	8.51802	2.41207	0.048355	sestrin 3
Aging
CLU	2.57248	6.78616	4.63968	0.0026931	clusterin
BMPR1A	-1.28391	5.52359	-3.65947	0.0087947	bone morphogenetic protein receptor type 1A
TIMP2	1.06066	9.98186	3.46963	0.0112468	TIMP metallopeptidase inhibitor 2
MNT	1.21774	8.22527	3.28632	0.0143335	MAX network transcriptional repressor
EEF1E1	-1.0583	6.14941	-3.28285	0.0144	eukaryotic translation elongation factor 1 epsilon 1
ADRB1	1.25519	1.48309	3.03227	0.0202169	adrenoceptor beta 1
PRKDC	1.06791	9.69042	2.96703	0.0221144	protein kinase, DNA-activated, catalytic polypeptide
ATM	1.23666	10.8183	2.92268	0.0235121	ATM serine/threonine kinase
CLN8	1.18683	6.71009	2.91408	0.023794	CLN8, transmembrane ER and ERGIC protein
WNT1	-1.19232	4.21231	-2.8761	0.0250822	Wnt family member 1
BCL2A1	-1.18556	8.58582	-2.82054	0.0271014	BCL2 related protein A1
CDKN1C	-1.18046	7.30951	-2.73589	0.0305151	cyclin dependent kinase inhibitor 1C
BRCA2	1.40585	4.76184	2.56813	0.0386894	BRCA2, DNA repair associated
