# Supplementary material for: Identification of Potential Genes in Pathogenesis and Diagnostic Value Analysis of Partial Androgen Insensitivity Syndrome Using Bioinformatics Analysis
Source: Front Endocrinol (Lausanne). 2021 Nov 18;12:731107. doi: 10.3389/fendo.2021.731107 (PMC8637961; doi:10.3389/fendo.2021.731107)
Supplement: Supplementary file 4 [file Table_4.xlsx]

## Sheet: Sheet1
Primer sequences used for qRT-PCR.
Primer	5’-3’
GAPDH-F	CTCTCTGCTCCTCCTGTTCGAC
GAPDH-R	TGAGCGATGTGGCTCGGCT
CCR1-F	GACTATGACACGACCACAGAGT
CCR1-R	CCAACCAGGCCAATGACAAATA
PPBP-F	GTAACAGTGCGAGACCACTTC
PPBP-R	CTTTGCCTTTCGCCAAGTTTC
CLU-F	CTACTTCTGGATGAATGGTGACC
CLU-R	CGGGTGAAGAACCTGTCCT
KMT2D-F	GAGCTACGGCGCTTTGAGTT
KMT2D-R	AGGGAAACCAATCTGTGATAGGT
GP6-F	TCCCGGCCATGAAGAGAAGT
GP6-R	TTACGTCCCCTCCTGACGAC
SPARC-F	TGAGGTATCTGTGGGAGCTAATC
SPARC-R	CCTTGCCGTGTTTGCAGTG
CYP1B1-F	TGAGTGCCGTGTGTTTCGG
CYP1B1-R	GTTGCTGAAGTTGCGGTTGAG
HSD17B3-F	CTGGCGAAGTGCGTGAGATT
HSD17B3-R	GAGTACGCTTTCCCAATTCCAT
MEI1-F	GGTCACGCAACTGGTGTCTC
MEI1-R	GCAACGGATAGTCTGCTCCA
PF4-F	TGAAGAATGGAAGGAAAATTTGC
PF4-R	CAAATGCACACACGTAGGCAGCT
